# Supplementary material for: A PSA SNP associates with cellular function and clinical outcome in men with prostate cancer
Source: Nat Commun. 2024 Nov 6;15:9587. doi: 10.1038/s41467-024-52472-6 (PMC11541583; doi:10.1038/s41467-024-52472-6)
Supplement: Supplementary file 4 — Source data [file 41467_2024_52472_MOESM4_ESM.xlsx]

## Sheet: Figure 1A
PC-3
Wt PSA		Thr163 PSA		Ala195 PSA		Vector
47.197	40.8491	49.486	42.8302	6.104	5.28302	0.218	0.188679
LNCaP
Wt PSA		Thr163 PSA		Ala195 PSA		shKLK3+ Vector		LNCaP Control
35.1613	33.783	28.9736	28.7097	57.1848	55.3666	1.4956	0.997067	6.2177	6.02812
MSK3
Wt PSA		Thr163 PSA		Ala195 PSA		Vector
58.8347	50.6128	43.3833	52.4679	66.3327	70.1266	0.466113	0.58599

## Sheet: Figure 1B
Time (Hrs)	Wt PSA			Thr163 PSA			Ala195 PSA			Vector
48 h	32.4229	34.4656	34.099	21.1895	11.5211	24.639	20.0495	21.3267	28.294	20.0395	12.4085	21.5556
Dunnett's multiple comparisons test	Mean Diff.	95.00% CI of diff.	Below threshold?	Summary	Adjusted P Value	A-?
Wt PSA vs. Thr163 PSA	14.55	3.322 to 25.77	Yes	*	0.0146	B
Wt PSA vs. Ala195 PSA	10.44	-0.7853 to 21.66	No	ns	0.0674	C
Wt PSA vs. Vector	15.66	4.437 to 26.89	Yes	**	0.0098	D

## Sheet: Figure 1C
Time (Hrs)	Wt PSA			Thr163 PSA			Ala195 PSA			shKLK3 + Vector			LNCaP Control
72	65.9176	65.9627	48.7537	36.6037	41.893	41.7229	41.6958	56.7566	42.6508	49.1527	42.5566	37.8433	48.2003	61.3191	41.5472
Dunnett's multiple comparisons test	Mean Diff.	95.00% CI of diff.	Below threshold?	Summary	Adjusted P Value
Wt PSA vs. Thr163 PSA	20.14	1.492 to 38.78	Yes	*	0.0343
Wt PSA vs. Ala195 PSA	13.18	-5.469 to 31.82	No	ns	0.1928
Wt PSA vs. shKLK3 + Vector	17.03	-1.619 to 35.67	No	ns	0.0752
Wt PSA vs. LNCaP Control	9.856	-8.791 to 28.50	No	ns	0.4001

## Sheet: Figure 1D
Time (Hrs)	Wt PSA			Thr163 PSA			Ala195 PSA			Vector
144	16500.2	15924.5	14634.7	10130.7	10334.3	10130.7	12155.2	11801.2	11610.8	9909.17	11577.8	12821.5
Dunnett's multiple comparisons test	Mean Diff.	95.00% CI of diff.	Below threshold?	Summary	Adjusted P Value
Wt PSA vs. Thr163 PSA	5488	3405 to 7571	Yes	***	0.0002
Wt PSA vs. Ala195 PSA	3831	1748 to 5913	Yes	**	0.0019
Wt PSA vs. Vector	4250	2168 to 6333	Yes	***	0.001

## Sheet: Figure 1E
Time (Hrs)	Wt PSA			Thr163 PSA			Ala195 PSA			Vector
48	76.6333	74.4333	66.7333	41.5333	50.9	46.0444	51.3222	45.1	53.9333	30.9	49.4	57.8333
Dunnett's multiple comparisons test	Mean Diff.	95.00% CI of diff.	Below threshold?	Summary	Adjusted P Value
Wt PSA vs. Thr163 PSA	26.44	7.507 to 45.37	Yes	**	0.0097
Wt PSA vs. Ala195 PSA	22.48	3.548 to 41.41	Yes	*	0.0227
Wt PSA vs. Vector	26.56	7.622 to 45.49	Yes	**	0.0095

## Sheet: Figure 1F
	Wt PSA			Thr163 PSA			Ala195 PSA			shKLK3 + Vector
	33.6667	22.3333	32.6667	9.66667	4	11	15	6.33333	19.6667	10.3333	4.66667	8
Dunnett's multiple comparisons test	Mean Diff.	95.00% CI of diff.	Below threshold?	Summary	Adjusted P Value
Wt PSA vs. Thr163 PSA	21.33	9.168 to 33.50	Yes	**	0.0026
Wt PSA vs. Ala195 PSA	15.89	3.724 to 28.05	Yes	*	0.014
Wt PSA vs. shKLK3 + Vector	21.89	9.724 to 34.05	Yes	**	0.0022

## Sheet: Figure 1G
Time (Hrs)	Wt PSA			Thr163 PSA			Ala195 PSA			Vector
	2.65343	2.48167	4.08293	1.4957	1.35737	1.1782	2.1383	1.37823	1.46487	3.17637	1.8296	1.34153
Dunnett's multiple comparisons test	Mean Diff.	95.00% CI of diff.	Below threshold?	Summary	Adjusted P Value
Wt PSA vs. Thr163 PSA	1.729	0.1194 to 3.338	Yes	*	0.0365
Wt PSA vs. Ala195 PSA	1.412	-0.1974 to 3.022	No	ns	0.0845
Wt PSA vs. Vector	0.9568	-0.6527 to 2.566	No	ns	0.2739

## Sheet: Figure 1I
Days	Wt PSA							Thr163 PSA					Vector
0	0	0	0	0	0	0	0	0	0	0	0	0	0	0	0	0	0	0
7	74.3169	83.9734	160.176	58.326	80.2913	69.0891	122.972	140.782	284.232	113.906	125.683	126.742	134.148	56.3766	109.436	109.775	80.583	92.2061
14	107.767	136.081	147.172	133.445	81.405	111.512	105.238	112.875	73.7969	82.8345	148.444	95.7258	171.542	71.3491	62.0831	132.397	85.184	122.728
21	287.296	301.641	104.436	202.419	193.185	212.789	176.935	316.969	258.436	352.071	219.174	160.409	185.484	174.877	192.852	235.218	135.059	230.723
25	351.968	397.178	317.086	219.489	169.689	301.703	236.286	320.48	293.639	230.261	595.435	227.463	250.432	276.546	248.71	264.355	156.337	187.622
28	600.222	589.714	641.526	246.245	305.881	457.256	401.661	544.786	317.68	175.829	446.349	319.139	379.155	291.726	264.839	362.24	172.545	330.33
31	548.378	550.332	620.488	391.303	384.442	443.376	407.865	763.786	392.919	286.542	300.989	248.894	574.058	287.901	392.354	449.499	190.76	411.157
34	815.06	749.627	811.799	471.871	432.02	471.673	546.204	990.893	386.712	324.215	500.966	276.984	543.29	313.177	330.406	650.529	210.944	453.4
38	1176.3	825.1	900	616.815	783.991	521.425	780.754	987.246	477.273	288.311	546.239	314.32	742.483	384.524	408.828	213.152	209.403	367.462
Dunnett's multiple comparisons test	Mean Diff.	95.00% CI of diff.	Below threshold?	Summary	Adjusted P Value
Row 1
Wt PSA vs. Thr163 PSA	0
Wt PSA vs. Vector	0
Row 2
Wt PSA vs. Thr163 PSA	-65.53	-124.9 to -6.187	Yes	*	0.0367
Wt PSA vs. Vector	-4.352	-77.97 to 69.26	No	ns	0.9775
Row 3
Wt PSA vs. Thr163 PSA	14.78	-46.12 to 75.69	No	ns	0.6697
Wt PSA vs. Vector	9.97	-62.48 to 82.42	No	ns	0.887
Row 4
Wt PSA vs. Thr163 PSA	-50.17	-164.3 to 64.01	No	ns	0.346
Wt PSA vs. Vector	18.87	-69.81 to 107.6	No	ns	0.7604
Row 5
Wt PSA vs. Thr163 PSA	-48.68	-239.2 to 141.8	No	ns	0.6446
Wt PSA vs. Vector	54.1	-52.88 to 161.1	No	ns	0.3004
Row 6
Wt PSA vs. Thr163 PSA	102.5	-67.75 to 272.7	No	ns	0.1911
Wt PSA vs. Vector	163.1	-39.25 to 365.4	No	ns	0.0991
Row 7
Wt PSA vs. Thr163 PSA	79.4	-159.1 to 317.9	No	ns	0.5033
Wt PSA vs. Vector	93.74	-106.9 to 294.3	No	ns	0.345
Row 8
Wt PSA vs. Thr163 PSA	118.1	-209.5 to 445.7	No	ns	0.4581
Wt PSA vs. Vector	197.1	-90.08 to 484.2	No	ns	0.154
Row 9
Wt PSA vs. Thr163 PSA	277.9	3.551 to 552.3	Yes	*	0.0481
Wt PSA vs. Vector	413	254.0 to 572.0	Yes	***	0.0009

## Sheet: Figure 1K
Wt PSA	Thr163 PSA	Vector
0.601	0.679	0.511
0.775	0.365	0.364
0.87	0.234	0.31
0.382	0.359	0.449
0.462	0.225	0.24
0.371		0.409
0.486
Column B	Thr163 PSA
vs.	vs.
Column A	Wt PSA
Mann Whitney test
P value	0.048
Exact or approximate P value?	Exact
P value summary	*
Significantly different (P < 0.05)?	Yes
One- or two-tailed P value?	Two-tailed
Sum of ranks in column A,B	58 , 20
Mann-Whitney U	5

## Sheet: Figure 1M
Wt PSA	Thr163 PSA	Vector
222.519	83.7246	0
354.072	29.3763	0
81.1941	17.4757	0
95.6429	17.1953	0
134.44	39.1267	0
212.58		0
107.79
Column B	Thr161 PSA
vs.	vs.
Column A	Wt PSA
Mann Whitney test
P value	0.0051
Exact or approximate P value?	Exact
P value summary	**
Significantly different (P < 0.05)?	Yes
One- or two-tailed P value?	Two-tailed
Sum of ranks in column A,B	62 , 16
Mann-Whitney U	1

[truncated: 35 more sheets: Figure 2B, Figure 2C, Figure 2D, Figure 2E, Figure 2H, Figure 2F, Figure 2G, Figure 2I, Figure 2J, Figure 2L, Figure 2M, Figure 2O, Figure 2P, Figure 2Q, Figure 2R, Figure 3B, Figure 3C, Figure 3D, Figure 3E, Figure 3F …]
